# Supplementary material for: The heat is on: a simple method to increase genome editing efficiency in plants
Source: BMC Plant Biol. 2022 Mar 24;22:142. doi: 10.1186/s12870-022-03519-7 (PMC8951696; doi:10.1186/s12870-022-03519-7)
Supplement: Supplementary file 2 — Additional file 2: Table S1. List of targets per vector construct. Table S2. Complete list of generated vectors (entry, destination and expression). Table S3. List of cloning primers and gBlock sequence. [file 12870_2022_3519_MOESM2_ESM.xlsx]

## Sheet: Table S1
Table S1. List of targets per vector construct. For each target, the gRNA sequence and genotyping primers are indicated. Vector sequences can be retrieved on the Gateway Vector website (https://gatewayvectors.vib.be) using specific Vector IDs.
Vector Name	Vector ID	Target Gene	Target sequence	Genotyping_F	Genotyping_R
PcUBI::AsCas12a::G7T		PDS3-1	CCAGCCATGGTCGGCGGTCAGGCT	GACGTCAGGAAGAACATGGTC	AACACCTCGTCGGTCACGC
PcUBI::FnCas12a::G7T		PDS3-1	CCAGCCATGGTCGGCGGTCAGGCT	GACGTCAGGAAGAACATGGTC	AACACCTCGTCGGTCACGC
PcUBI::LbCas12a::G7T		PDS3-1	CCAGCCATGGTCGGCGGTCAGGCT	GACGTCAGGAAGAACATGGTC	AACACCTCGTCGGTCACGC
PcUBI::AsCas12a::G7T		PDS3-2	TCAGTCAAAGAATGGATGGAAAAG	GACGTCAGGAAGAACATGGTC	AACACCTCGTCGGTCACGC
PcUBI::FnCas12a::G7T		PDS3-2	TCAGTCAAAGAATGGATGGAAAAG	GACGTCAGGAAGAACATGGTC	AACACCTCGTCGGTCACGC
PcUBI::LbCas12a::G7T		PDS3-2	TCAGTCAAAGAATGGATGGAAAAG	GACGTCAGGAAGAACATGGTC	AACACCTCGTCGGTCACGC
PcUBI::AsCas12a::G7T		PDS3-3	TCTGGCCATGTCAGCATCTCGTTG	GACGTCAGGAAGAACATGGTC	AACACCTCGTCGGTCACGC
PcUBI::FnCas12a::G7T		PDS3-3	TCTGGCCATGTCAGCATCTCGTTG	GACGTCAGGAAGAACATGGTC	AACACCTCGTCGGTCACGC
PcUBI::LbCas12a::G7T		PDS3-3	TCTGGCCATGTCAGCATCTCGTTG	GACGTCAGGAAGAACATGGTC	AACACCTCGTCGGTCACGC
PcUBI::SpCas9::G7T	9_18	PDS3	GGACTTTTGCCAGCCATGGT	GACGTCAGGAAGAACATGGTC	AACACCTCGTCGGTCACGC
PcUBI::SpCas9::G7T	9_18	GL1-1	GGAAAAGTTGTAGACTGAGA	ACAAGAAAGGTTTATGGACAGTTGA	TGTGCAACTCTTTTCTTCTTCAGA
PcUBI::SpCas9::G7T	9_18	GL1-2	TTGAGCCCTAATGTGAACAA	ACAAGAAAGGTTTATGGACAGTTGA	TGTGCAACTCTTTTCTTCTTCAGA
PcUBI::SpCas9::G7T	9_18	At2g22460	AAGGGACGAAGAGGAGCGAA	GCAAAGTCATAGCTTCAATGGAGT	ATCATCGAACCGGCCAAGTT
PcUBI::SpCas9::G7T	9_18	IM1	TGCTCTCCTCCACCAACCAA	TCACTTGAGATGTGTGCAGAAGA	TGGTACACAGAATGGTGGAGA
PcUBI::SpCas9::G7T	9_18	VAR1-1	TAACTCTGGTGTCATTGTGT	AGCTGGAGTGCCGTTCTTTT	TGCCCAGCCTCTGCAAATTA
PcUBI::SpCas9::G7T	9_18	VAR1-2	TGAACTCTTCCGGCTACATC	AGCTGGAGTGCCGTTCTTTT	TGCCCAGCCTCTGCAAATTA
PcUBI::SpCas9::G7T	9_18	TIR1	AGTGATGTTGACGACGTTAG	TCTCACATTGCTTCCACGTGA	AGCCGACTGCAAACCGAATA
PcUBI::SpCas9::G7T	9_18	At4g12990	AGGCACACCTCTTCACTTAA	GCATGTAAGGATCGTGCTCT	ATTCTTAATGCAGCACCAATAAAGA
PcUBI::SpCas9::G7T	9_18	ADH1	CTCAGGATCAACACCGAGCG	ACAGGGACAAACACCGTTGT	ACCAACAGCACCAAGACCAA
ZmUBI::SpCas9::G7T		PDS3	GGACTTTTGCCAGCCATGGT	GACGTCAGGAAGAACATGGTC	AACACCTCGTCGGTCACGC
RPS5P::SpCas9::G7T		PDS3	GGACTTTTGCCAGCCATGGT	GACGTCAGGAAGAACATGGTC	AACACCTCGTCGGTCACGC
35SP::SpCas9::G7T		PDS3	GGACTTTTGCCAGCCATGGT	GACGTCAGGAAGAACATGGTC	AACACCTCGTCGGTCACGC
PcUBI::APOBEC1::Cas9D10A::G7T		PDS3-7	CCTTCCATGCAGCTATCTGG	CAGTCTTGTGCTACACACCGC	CAAGAACATGAAGAGAGTATCAGTAACG
PcUBI::APOBEC1::Cas9D10A::G7T		PDS3-9	CTTTCCAGGGATCTGGTAAA	GTTGATTAACTTGTACTACCTCATCCC	CCTGCTAAAGAGTAGGTGATCATATG
PcUBI::Cas9VQR::Pea3AT		PPD2	ACACGTGTCAGCCGCCATT	TCCCTAAATCAGCACCAACCA	GCTTACTCGCGAAGATTGCC
PcUBI::SpCas9::G7T	9_18	MC4-MC7_A3	ACTAAACATTATTGGCTTAG	CCACAATTTTCACGTGCCA	CTTCAATCAACGTGTCGTACG
PcUBI::SpCas9::G7T	9_18	MC4-MC7_A9	GCAAAGAGAGCGTTGTTGAT	CCACAATTTTCACGTGCCA	CTTCAATCAACGTGTCGTACG
PcUBI::SpCas9::G7T	9_18	MC4-MC7_A11	GTCGGAGAAAAAACTTCCGC	CCACAATTTTCACGTGCCA	CTTCAATCAACGTGTCGTACG
PcUBI::SpCas9::G7T	9_18	MC4-MC7_B3	TCCTAGCCCTTGTAACCATT	CCACAATTTTCACGTGCCA	CTTCAATCAACGTGTCGTACG
PcUBI::SpCas9::G7T	9_18	MC4-MC7_B7	CTCTGTTTTCAACAGATGAA	CCACAATTTTCACGTGCCA	CTTCAATCAACGTGTCGTACG
pK LacI-Cas9		OLE1	GGGTAACTTAAGTAGTGTGCTGG	TACGTAGTGCAACGCGAAGT	GCCGGTTTCCATAACTGGGA
PcUBI::SpCas9::G7T		PDS3-1 (N. benthamiana)	GCCGTTAATTTGAGAGTCCA	N.A.	N.A.
PcUBI::SpCas9::G7T		PDS3-2 (N. benthamiana)	GAGATTGTTATTGCTGGTGC	N.A.	N.A.

## Sheet: Table S2
Table S2. Complete list of generated vectors (entry, destination and expression). Vector sequences can be retrieved on the Gateway Vector website (https://gatewayvectors.vib.be) using specific Vector IDs. PGE ID is an internal reference ID.
Vector ID	PGE ID	Name	Type	Category	Description	overhang	Bacterial selection	Plant selection	Reference
N/A	PGE00013	pGGA000	Entry vector	Empty entry vector		A-B	Ampicillin		(Lampropoulos et al., 2013); Addgene ID 48856
N/A	PGE00014	pGGB000	Entry vector	Empty entry vector		B-C	Ampicillin		(Lampropoulos et al., 2013); Addgene ID 48857
N/A	PGE00015	pGGC000	Entry vector	Empty entry vector		C-D	Ampicillin		(Lampropoulos et al., 2013); Addgene ID 48858
N/A	PGE00016	pGGD000	Entry vector	Empty entry vector		D-E	Ampicillin		(Lampropoulos et al., 2013); Addgene ID 48859
N/A	PGE00017	pGGE000	Entry vector	Empty entry vector		E-F	Ampicillin		(Lampropoulos et al., 2013); Addgene ID 48860
N/A	PGE00018	pGGF000	Entry vector	Variable linker		F-G	Ampicillin		(Lampropoulos et al., 2013); Addgene ID 48861
N/A	PGE00289	pGG-B-Linker-C	Entry vector	Variable linker		B-C	Ampicillin		(Lampropoulos et al., 2013); Addgene ID 48821
13_18	PGE03803	pGG-C-Linker-D	Entry vector	Variable linker		C-D	Ampicillin		(Blomme et al., 2021)
N/A	PGE00285	pGG-D-Linker-E	Entry vector	Variable linker		D-E	Ampicillin		(Lampropoulos et al., 2013); Addgene ID 48834
8_38	PGE00207	pGG-F-linkerII-G	Entry vector	Variable linker		F-G	Gentamycin		(Decaestecker et al., 2019)
8_02	PGE00052	pGG-A-PcUBI-B	Entry vector	Promoter	PcUBI promoter	A-B	Ampicillin
6_55	PGE00195	pGG-A-ZmUBI-B	Entry vector	Promoter	ZmUBI promoter	A-B	Ampicillin
7_06	PGE01567	pGG-A-pRPS5A-B	Entry vector	Promoter	RPS5A promoter	A-B	Ampicillin
7_03	PGE00288	pGG-A-p35S-B	Entry vector	Promoter	CaMV 35S promoter	A-B	Ampicillin		(Lampropoulos et al., 2013); Addgene ID 48815
8_46	PGE00283	pGG-B-OLE1-C	Entry vector	N-tag	Homology arm OLE1	B-C	Ampicillin		(Decaestecker et al., 2019)
	PGE00467	pGG-B-AsCas12a-PDS3-1-C	Entry vector	gRNA module		B-C	Ampicillin
	PGE00468	pGG-B-AsCas12a-PDS3-2-C	Entry vector	gRNA module		B-C	Ampicillin
	PGE00469	pGG-B-AsCas12a-PDS3-3-C	Entry vector	gRNA module		B-C	Ampicillin
	PGE00470	pGG-B-FnCas12a-PDS3-1-C	Entry vector	gRNA module		B-C	Ampicillin
	PGE00471	pGG-B-FnCas12a-PDS3-2-C	Entry vector	gRNA module		B-C	Ampicillin
	PGE00472	pGG-B-FnCas12a-PDS3-3-C	Entry vector	gRNA module		B-C	Ampicillin
	PGE00460	pGG-B-LbCas12a-PDS3-1-C	Entry vector	gRNA module		B-C	Ampicillin
16_69	PGE00461	pGG-B-LbCas12a-PDS3-2-C	Entry vector	gRNA module		B-C	Ampicillin
	PGE00462	pGG-B-LbCas12a-PDS3-3-C	Entry vector	gRNA module		B-C	Ampicillin
10_35	PGE00520	pGG-C-Cas9PTA-D	Entry vector	CDS	Cas9-NLS SV40	C-D	Ampicillin		(Decaestecker et al., 2019)
8_55	PGE00048	pGG-C-CAS9-D10A-D	Entry vector	CDS	nCas9 (D10A)	C-D	Ampicillin		(Hu et al., 2019)
N/A		pY010			AsCas12a		Ampicillin		Zetsche et al., 2015; Addgene ID 69982
N/A		pY004			FnCas12a		Ampicillin		Zetsche et al., 2015; Addgene ID 69976
N/A		pY016			LbCas12a		Ampicillin		Zetsche et al., 2015; Addgene ID 69988
16_70	PGE00369	pGG-C-LbCas12a-D	Entry vector	CDS		C-D	Ampicillin
16_71	PGE00368	pGG-C-AsCas12a-D	Entry vector	CDS		C-D	Ampicillin
16_72	PGE00367	pGG-C-FnCas12a-D	Entry vector	CDS		C-D	Ampicillin
	p00379	pFASTRK AsCas12a-AG	Destination vector			A-G	Spectinomycin
	p00380	pFASTRK-FnCas12a-AG	Destination vector			A-G	Spectinomycin
	p00381	pFASTRK-LbCas12a-AG	Destination vector			A-G	Spectinomycin
10_34	PGE00303	pGG-C-mRuby3-D	Entry vector	CDS		C-D	Ampicillin		(Decaestecker et al., 2019)
16_73	PGE00519	pGG-D-OLE1 3'UTR-E	Entry vector	C-tag		D-E	Ampicillin
8_18	PGE01566	pGG-D-pea3T-G	Entry vector	Terminator		D-G	Ampicillin
8_54		pGG-D-UGI-NLS-E	Entry vector	UGI		D-E	Ampicillin		(Hu et al., 2019)
6_70	PGE00053	pGG-E-G7T-F	Entry vector	Terminator	G7 terminator	E-F	Ampicillin		(Houbaert et al., 2018)
9_48		pFASTRK-AG	Destination vector				Spectinomycin		(Decaestecker, Buono et al., 2019)
	p00112	pEN-L4-ZmUBI-Cas9PTA-G7T-R1	Entry vector			L4-R1	Kanamycin
	p00113	pEN-L4-RPS5P-Cas9PTA-G7T-R1	Entry vector			L4-R1	Kanamycin
	p00114	pEN-L4-35SP-Cas9PTA-G7T-R1	Entry vector			L4-R1	Kanamycin
8_25		pEN-L4-PcUBI-Cas9-G7T-R1	Entry vector			L4-R1	Kanamycin		(Houbaert et al., 2018)
N/A		pEn_Chimera	Destination vector	gRNA module		L1-L2	Kanamycin		(Fauser et al., 2014)
2_02		pBm42GW,3	Destination vector				Spectinomycin		(Karimi et al., 2007)
9_18	p00284	pFASTRK-AtCas9-AtU6-Scaffold	Destination vector				Spectinomycin		this report
9_17		pFASTGK-AtCas9-AtU6-Scaffold	Destination vector				Spectinomycin		this report
9_58		pFASTRK24GW	Destination vector				Spectinomycin		(Decaestecker et al., 2019)
9_59		pFASTGK24GW	Destination vector				Spectinomycin		(Decaestecker et al., 2019)
10_30		pEN-L1-AtU6-26-BsaI-L2	Entry vector	gRNA module			Kanamycin		(Decaestecker et al., 2019)
	p00619	pFASTRK-CBE	Destination vector				Spectinomycin		(Decaestecker et al., 2019)
	PGE00137	ZmUBI::SpCas9::G7T	Expression vector				Spectinomycin	FAST Red; PPT
	PGE00138	RPS5P::SpCas9::G7T	Expression vector				Spectinomycin	FAST Red; PPT
	PGE00139	35SP::SpCas9::G7T	Expression vector				Spectinomycin	FAST Red; PPT
16_74		PcUBI::Cas9VQR::Pea3AT	Expression vector				Spectinomycin	Kanamycin	(Swinnen et al., 2020)
	PGE00599	pK LacI-Cas9	Expression vector				Spectinomycin	Kanamycin	(Decaestecker, 2021)
References
Lampropoulos, A. et al. GreenGate - A Novel, Versatile, and Efficient Cloning System for Plant Transgenesis. Plos One 8, 15 (2013).
Houbaert, A. et al. POLAR-guided signaling complex assembly and localization drive asymmetric cell division. Nature 563, 574-578 (2018).
Hu, Z. et al. Genome Editing-Based Engineering of CESA3 Dual Cellulose-Inhibitor-Resistant Plants. Plant Physiology 180 (2), 827-836 (2019).
Decaestecker W., Buono et al. CRISPR-TSKO: A Technique for Efficient Mutagenesis in Specific Cell Types, Tissues, or Organs in Arabidopsis. Plant Cell 31 (12), 2868-2887 (2019).
Swinnen G et al. Constitutive Steroidal Glycoalkaloid Biosynthesis in Tomato is Regulated by the Clade IIIe Basic Helix-Loop-Helix Transcription Factors MYC1 and MYC2. BiorXiv: https://doi.org/10.1101/2020.01.27.921833
Blomme, J. et al., A molecular toolkit for the green seaweed Ulva mutabilis. Plant Physiology 10.1093/plphys/kiab185 (2021).
Fauser, F. et al., Both CRISPR/Cas-based nucleases and nickases can be used efficiently for genome engineering in Arabidopsis thaliana. The Plant Journal 79 (2), 348-359 (2014).
Karimi, M. et al., Recombinational Cloning with Plant Gateway Vectors. Plant Physiology 145, 1144-2254 (2007).
Decaestecker, W., Optimization of CRISPR/Cas9 genome editing and the development of tools for tissue-specific knock-out, gene targeting and prime editing in Arabidopsis thaliana. Universiteit Gent. Faculteit Wetenschappen, 2021: http://hdl.handle.net/1854/LU-8710526

## Sheet: Table S3
Table S3. List of cloning primers and gBlock sequence.
BsaI-C-hFnCpf1F	TTTTGGTCTCAGGCTCCATGAGCATCTACCAGGAGTTCGTC
BsaI-D-Cpf1R	TTTTGGTCTCACTGATTAGGCATAGTCGGGGACATCATATG
BsaI-C-hAsCpf1F	TTTTGGTCTCAGGCTCCATGACACAGTTCGAGGGCTTTACC
BsaI-C-hLbCpf1F	TTTTGGTCTCAGGCTCCATGAGCAAGCTGGAGAAGTTTACAAAC
BsaI-C-HDVR	TTTTGGTCTCAAGCCGTCCCATTCGCCATGCCGAAG
BsaI-B-HHF	TTTTGGTCTCAAACAAAATTACTGATGAGTCCGTGAGGAC
LbPDS-1	TACTAAGTGTAGATCCAGCCATGGTCGGCGGTCAGGCT
LbPDS-2	TACTAAGTGTAGATTCAGTCAAAGAATGGATGGAAAAG
LbPDS-3	TACTAAGTGTAGATTCTGGCCATGTCAGCATCTCGTTG
AsPDS-1	TACTCTTGTAGATCCAGCCATGGTCGGCGGTCAGGCT
AsPDS-2	TACTCTTGTAGATTCAGTCAAAGAATGGATGGAAAAG
AsPDS-3	TACTCTTGTAGATTCTGGCCATGTCAGCATCTCGTTG
FnPDS-1	TACTGTTGTAGATCCAGCCATGGTCGGCGGTCAGGCT
FnPDS-2	TACTGTTGTAGATTCAGTCAAAGAATGGATGGAAAAG
FnPDS-3	TACTGTTGTAGATTCTGGCCATGTCAGCATCTCGTTG
cpfPDS-1R	GGCCAGCCTGACCGCCGACCATGGCTGGATCTACACTT
cpfPDS-2R	GGCCCTTTTCCATCCATTCTTTGACTGAATCTACACTT
cpfPDS-3R	GGCCCAACGAGATGCTGACATGGCCAGAATCTACACTT
HindIII-A-F	TCTGATCCAAGCTCAAGCTAAGCTTACCTTGAGACCGTCGAC
PcUbi-GR	ATATTCATATCCGTAATTTTTAGGTAATACTGAGACCGCGGCC
im-1F	ATTGTGCTCTCCTCCACCAACCAA
im-2F	ATTGCACTGTCATGAAGTAGTAGA
var1-1F	ATTGTAACTCTGGTGTCATTGTGT
var1-2F	ATTGTGAACTCTTCCGGCTACATC
var2-1F	ATTGGATATTCTCAAGGTTCATGC
var2-2F	ATTGGCCAGCAACGATTCTATCAA
AT4G12990-1F	ATTGAGGCACACCTCTTCACTTAA
AT4G12990-2F	ATTGGTATTTAAACTCATTAGATT
TIR1-1F	ATTGAGTGATGTTGACGACGTTAG
TIR1-2F	ATTGCTCTGGAAAGGCTGGTGACT
AT2G22460-1F	ATTGAAGGGACGAAGAGGAGCGAA
AT2G22460-2F	ATTGCGAGCTAGCAGTTCCAACGA
im-1R	AAACTTGGTTGGTGGAGGAGAGCA
im-2R	AAACTCTACTACTTCATGACAGTG
var1-1R	AAACACACAATGACACCAGAGTTA
var1-2R	AAACGATGTAGCCGGAAGAGTTCA
var2-1R	AAACGCATGAACCTTGAGAATATC
var2-2R	AAACTTGATAGAATCGTTGCTGGC
AT4G12990-1R	AAACTTAAGTGAAGAGGTGTGCCT
AT4G12990-2R	AAACAATCTAATGAGTTTAAATAC
TIR1-1R	AAACCTAACGTCGTCAACATCACT
TIR1-2R	AAACAGTCACCAGCCTTTCCAGAG
AT2G22460-1R	AAACTTCGCTCCTCTTCGTCCCTT
AT2G22460-2R	AAACTCGTTGGAACTGCTAGCTCG
gBlock	AAATTACTGATGAGTCCGTGAGGACGAAACGAGTAAGCTCGTCTAATTTCTACTGGGTCTTCGAGAAGACCTGGCCGGCATGGTCCCAGCCTCCTCGCTGGCGCCGGCTGGGCAACATGCTTCGGCATGGCGAATGGGAC
PPD2-1F	ATTGAATGGCGGCTGACACGTGT
PPD2-1R	AAACACACGTGTCAGCCGCCATT
sgRNA-RV-B7-Mc4Mc7	TTTTGGTCTCAAAACTTCATCTGTTGAAAACAGAGCAATCACTACTTCGACTC
sgRNA-FW-A9-Mc4Mc7	TTTTGGTCTCGATTGGCAAAGAGAGCGTTGTTGATGTTTTAGAGCTAGAAATAGC
sgRNA-FW-A11-Mc4Mc7	TTTTGGTCTCGATTGGTCGGAGAAAAAACTTCCGCGTTTTAGAGCTAGAAATAGC
sgRNA-FW-A3-Mc4Mc7	TTTTGGTCTCGATTGACTAAACATTATTGGCTTAGGTTTTAGAGCTAGAAATAGC
